# Supplementary material for: Comparison of Extracapsular Stabilization Techniques Using an Ultrasonically Implanted Absorbable Bone Anchor (Weldix) after Cranial Cruciate Ligament Rupture in Cats—An In Vitro Study
Source: Animals (Basel). 2021 Jun 7;11(6):1695. doi: 10.3390/ani11061695 (PMC8227609; doi:10.3390/ani11061695)
Supplement: Supplementary file 1 [file animals-11-01695-s001.zip]

Archive with 1 entries (1 files):
- animals-1223991-supplementary.pdf
